# Supplementary material for: Insights into Public Perception Towards Poultry Welfare, Egg Labelling, and Willingness to Pay Among Young Adults in Ghana
Source: Animals (Basel). 2026 Apr 7;16(7):1120. doi: 10.3390/ani16071120 (PMC13072303; doi:10.3390/ani16071120)
Supplement: Supplementary file 1 [file animals-16-01120-s001.zip]

Archive with 1 entries (1 files):
- animals-4140544-supplementary.pdf
